# Supplementary material for: Efficient Expression of Functionally Active Aflibercept with Designed N-glycans
Source: Antibodies (Basel). 2024 Apr 7;13(2):29. doi: 10.3390/antib13020029 (PMC11036266; doi:10.3390/antib13020029)
Supplement: Supplementary file 1 [file antibodies-13-00029-s001.zip]

Archive with 1 entries (1 files):
- antibodies-2799356-supplementary.pdf
